# Supplementary material for: Graded Morphologies and the Performance of PffBT4T-2OD:PC71BM Devices Using Additive Choice
Source: Nanomaterials (Basel). 2021 Dec 12;11(12):3367. doi: 10.3390/nano11123367 (PMC8709449; doi:10.3390/nano11123367)
Supplement: Supplementary file 1 [file nanomaterials-11-03367-s001.zip]

Archive with 1 entries (1 files):
- SI_nanomaterials-1490918.pdf
